# Supplementary material for: Extensive loss of Wnt genes in Tardigrada
Source: BMC Ecol Evol. 2021 Dec 27;21:223. doi: 10.1186/s12862-021-01954-y (PMC8711157; doi:10.1186/s12862-021-01954-y)
Supplement: Supplementary file 2 — Additional file 2: S1. Results of reciprocal BLAST searches for orthologs of Arrow/ LRP5/LRP6. D. melanogaster Arrow sequence was used to query protein databases. The top ten matches were analyzed by reciprocal BLAST search against D. melanogaster reference proteins. The source of the Subject sequences is provided. For Subject sequences that are not available in GenBank, we provide a link to the source of the data, the ID of each sequence in the data set from which it was recovered, and each sequence. [file 12862_2021_1954_MOESM2_ESM.xlsx]

## Sheet: Sheet1
Extensive loss of Wnt genes may be related to miniaturization in Tardigrada
Raul A. Chavarria; Mandy Game; Briana Arbelaez; Chloe Ramnarine; Zachary K. Snow; Frank W. Smith
Species	Subject	Max score	Reciprocal subject	Reciprical subject accession number	Reciprical Max score	Subject source	Subject sequence
Hypsibius exemplaris	OQV21780.1	523	LDL receptor protein 1, isoform F	NP_001260800	2229	GenBank
Hypsibius exemplaris	OQV14979.1	479	megalin, isoform A	NP_001096924	4189	GenBank
Hypsibius exemplaris	OQV14980.1	479	megalin, isoform A	NP_001096924	4188	GenBank
Hypsibius exemplaris	OQV11910.1	190	Nidogen/entactin, isoform A	NP_610575	269	GenBank
Hypsibius exemplaris	OQV11909.1	190	Nidogen/entactin, isoform A	NP_610575	279	GenBank
Hypsibius exemplaris	OWA55096.1	160	lipophorin receptor 1, isoform J	NP_001097933	305	GenBank
Hypsibius exemplaris	OWA55095.1	160	lipophorin receptor 1, isoform S	NP_001097931	303	GenBank
Hypsibius exemplaris	OQV13656.1	153	LDL receptor related protein 4, isoform B	NP_727914	262	GenBank
Hypsibius exemplaris	OQV13019.1	150	lipophorin receptor 1, isoform G	NP_733119	360	GenBank
Hypsibius exemplaris	OQV13657.1	147	LDL receptor related protein 4, isoform C	NP_001162769	265	GenBank
Ramazzottius varieornatus	GAV03642.1	511	LDL receptor protein 1, isoform F	NP_001260800	2070	GenBank
Ramazzottius varieornatus	GAU93875.1	511	megalin, isoform A	NP_001096924	3917	GenBank
Ramazzottius varieornatus	GAU95659.1	179	Nidogen/entactin, isoform A	NP_610575	299	GenBank
Ramazzottius varieornatus	GAU88522.1	119	LDL receptor protein 1, isoform G	NP_788284	276	GenBank
Ramazzottius varieornatus	GAV08135.1	117	LDL receptor related protein 4, isoform C	NP_001162769	353	GenBank
Ramazzottius varieornatus	GAU97688.1	84.3	terribly reduced optic lobes, isoform AV	NP_001284823	564	GenBank
Ramazzottius varieornatus	GAU92924.1	83.2	nudel	NP_523947	177	GenBank
Ramazzottius varieornatus	GAU92925.1	80.9	nudel	NP_523947	220	GenBank
Ramazzottius varieornatus	GAV05830.1	74.7	corin, isoform C	NP_610297	109	GenBank
Ramazzottius varieornatus	GAU93876.1	66.6	megalin, isoform A	NP_001096924	139	GenBank
Caenorhabditis elegans	NP_001379135	441	megalin, isoform A	NP_001096924	2946	GenBank
Caenorhabditis elegans	NP_491270	258	LDL receptor protein 1, isoform G	NP_788284	1573	GenBank
Caenorhabditis elegans	NP_492474	187	megalin, isoform A	NP_001096924	350	GenBank
Caenorhabditis elegans	NP_495387	177	lipophorin receptor 1, isoform L	NP_001163734	484	GenBank
Caenorhabditis elegans	NP_872023	177	lipophorin receptor 1, isoform L	NP_001163734	485	GenBank
Caenorhabditis elegans	NP_001256465	151	Nidogen/entactin, isoform A	NP_610575	439	GenBank
Caenorhabditis elegans	NP_001256466	151	Nidogen/entactin, isoform A	NP_610575	475	GenBank
Caenorhabditis elegans	NP_001256467	150	Nidogen/entactin, isoform A	NP_610575	231	GenBank
Caenorhabditis elegans	NP_001368360	113	yolkless, isoform B	NP_996433	213	GenBank
Caenorhabditis elegans	NP_500815	113	lipophorin receptor 2, isoform B	NP_788742	248	GenBank
Dimorphilus gyrociliatus	CAD5125848	641	arrow	NP_524737	644	https://www.ebi.ac.uk/ena/browser/view/PRJEB37657	MTQSFFLFITLGFISVITPVRGRPLLFSTRHSIELLDNVQDSQPQSHNIEQPRSPTIYRLSFHFYEHDVYWASLSKNDKSTIYKRYVSTNSSSSERKKTVVLDEDLGTIEGLAVDWMANNIYWTDSEKNRIEVAKTDGTLRKVLIHRRIFDPKDIVLDLDDGYMYWINWYGRPNIEKTAMDGSTRKVLVEDDNFMPRSLAIWSRKLYWTEMNSNSIKSIGVDGNGKKSILQTAETPYALDVIGSQVLWSQVSTSKNEVYKCTLMANGTDVRCYQSHLIYETKRQITSLRIFSHLPQMPTDKSACNSKRGNCSHLCLIAPSPKSFSCTCPTGLARRSASTCASETNEMLLVAQRSRLLKISLDTTEFIDICLPLVNNKNRYFNKLAYDALSNRLFAVDGK…
Dimorphilus gyrociliatus	CAD5111663	336	LDL receptor protein 1, isoform F	NP_001260800	1630	https://www.ebi.ac.uk/ena/browser/view/PRJEB37658	MKTILKVAFIIFTSISQSFQDLSKDLTEAKFPNCYPNYSICKGYPRCILMSQLCDSKPHCPNGTDEGPNCTDLKESPLLNSSTCLFQKSSDRDKICNLPDRLKSSTMYFNKCDYEGTCDHYCAKDGTNYRCTCHKSFKTVGRDCLVKEPKDKATGFIVGSPRSIIFLKKDFTQSTKKLSKRKSNSKIIVIYNENKICHEKIPAHRALRQLRLIIACDKIKRLDNGEIKLSYDEQIPIYGKWFFGKIFLLGYDWIGKNWIILRYARYKFAVSLLFCSKNGKVCKVTSTHRGLTLWLKWRNGNQVDSTEGCLFMLTRYGLNRVEFASNKTTTIVKWSKVESDSVKGLTLDMVKKHIYFTFANNLYRCNYDGKSLHRITYFEKKLIKPSLQFFNSTMIVFDF…
Dimorphilus gyrociliatus	CAD5112199	160	lipophorin receptor 2, isoform C	NP_001097926	420	https://www.ebi.ac.uk/ena/browser/view/PRJEB37659	MWMKGLWQQFWLLIIVICFSIFLVAVSENCEENQFRCDNGQCIHGFAKCDQEVDCQDGSDERNCTIRNCANTTEFQCEDKRNCIPKHWKCDGSEDCTDGSDERNCALCAPGRFLCHKSNGQCITGGWKCDGEKDCPNGEDESDETCSKKRECPKDHFLCPGTSKCIPNVWLCDTDFDCPNQEDERLNCSPKPCSDGEFSCKNDPNEPQECVAKSWKCDGFKDCENGFDEANCNTSVSNFCNETQFACDNSLCIPKSKVCDGYIDCAHKEDEASCSEITCGKDEFFCSSSKLCIPDSLRCNGHPDCLNLTNGVAVDEYNCSSSQLNRFKKCELIGKIDCSDKDIDDPNYEKRCVDWDDFCSKKEKCGASNEEINRVCNIKEECDKTVGSCQGCFPTETSK…
Dimorphilus gyrociliatus	CAD5122686	152	arrow	NP_524737	111	https://www.ebi.ac.uk/ena/browser/view/PRJEB37660	MGLFKHVEQPIVNLINSYGVKNEIEKFLVVADIGLESVWQFSLDGRKYTLKKNLSSPVAVDISSISKTIFVADSASNAIYSAPFYESNSETLFKDIQLESKISGLTVDSSAGLLFYTILLQKSISVIDISTKKEKVIVSDDSSGPKSIRCDPVNRKIYWIGIHKPIIRSSDYDGANILDVVHGETGDIWTSLFLDTRNRIIYFTSAKQDKIFTASLDHLNQPPKVFHTIADGSDISGIAVDDTYFYFADKERDTIMRGQLNRNFSSPFMVQKKLLTPSDIQIYIDSYHDKDVQSLCSINNGNCSEICITKIDSIKCLCSGEKRVVNKVNCTKEKHYEGPKLITVTFDGKSTSTIYTSRYFDKKGTRFIEWDFQAITYDYGRSTMYLIDRDYKYVFWTDW…
Dimorphilus gyrociliatus	CAD5117791	132	arrow	NP_524737	131	https://www.ebi.ac.uk/ena/browser/view/PRJEB37661	MEFSLVNYNNAVKTQTGIFYSNSTDILYSVDDATSSRSVYKKLGGFIIGLVVDPKNNKLFWSDSAVEQKGIYSADLKVTSNQLTLINVKKIISDVSVVESIDVNGNSKNIYWTDSARRKINVASYDGRLRREFPIYNLLSPRGLFTDLKEGYLYWTDSVRSVVERSRLDGSKREIVVSSLNIIKNPNGIFIAKKFIYIVSGWSNLLVKLSTSGKILSKILLPENPAFDLIIDSDFAYVTVSNVGLIKVDLLKSTYSTVSDHYGSNFGITTQLQKDESSSLSRLCNPGKHKCSHICLLTSSSTYRCSCPSTGGKVLDKKKSKCIDPTTVLIFASADQGEIGYIDPDNPLERYIISKSVRPVALTFDKEEKMVYWSDIVERVVLRAHLSGQNREVVLTSDK…
Dimorphilus gyrociliatus	CAD5119336	127	LDL receptor protein 1, isoform F	NP_001260800	316	https://www.ebi.ac.uk/ena/browser/view/PRJEB37662	MFVHWAGENSDVVIALTKPLESQGKKFKSILYVSRNYGKTFEKQKLGNETINIDRFYYSPLKSSNFIVTDIKNKYIWTSETYLKRTTKHKLKFVPRKISFHPNKVHTIFGFDDENFLTRLWVSEDYGYKWKIVSYGVKEFFLTENTLYVQRTGFVDTNINVYKNNNYIRFDKVLSGVVDFQVKDEYMFATKRAKKTGLELWVAKIHEKFQKTTFPALTQPSNNDPSEANNIEPIVEFYVIDASEGMVMIVGSHKRSDGQLENNLYTSDGTGLIYSLSLRNVVYFNPKSNVSSWLREYVTRPFADVHKVEGLRGYFIASVVNMTNITATNQQSYITMNKGGNWYYIYAPRIRRNGSRSSCYYSWKCYLHLSQNYHSLHPKSRSVPILSKASAPGYVMATG…
Dimorphilus gyrociliatus	CAD5123120	99.4	Nidogen/entactin, isoform A	NP_610575	256	https://www.ebi.ac.uk/ena/browser/view/PRJEB37663	MLEKVRKFVIVAVLLSAFTLTNCELVFKYGPRLDEKLKTLEDDQMSLELDSSFRFFGTDYFSATVHAKGFVTLHPSIQTYNPGINLEKTKAFIGPFYSDISLPINGSVWYRKTNDPSTLETFRSLLIKARLSADDASDIKDVFVFTWEKVGKMEERSNIPETNTFQLALARKMNKYYVFIQYERIEWTVVQTSDMFSKPLAALSDGFGKVITLPGSGTINTQNLVKYSNIGEAGKFLFDVSMEKVYPTNFEMVAKKLNCQKGSAFCSAQKGVECIPHYEGFCCSSCPKGSVGNGFNCVKLPVGEANQNYIWYFSHALSVSLNGEKGTFKLQVLEEGSGEHYMFLNELDGVTSRKEILMKLLPISPLGFVFFWLHGPGFNGFELTGGNLRRKARIYKRND…
Dimorphilus gyrociliatus	CAD5123121	95.5	Nidogen/entactin, isoform A	NP_610575	270	https://www.ebi.ac.uk/ena/browser/view/PRJEB37664	MLEKVRKFVIVAVLLSAFTLTNCELVFKYGPRLDEKLKTLEDDQMSLELDSSFRFFGTDYFSATVHAKGFVTLHPSIQTYNPGINLEKTKAFIGPFYSDISLPINGSVWYRKTNDPSTLETFRSLLIKARLSADDASDIKDVFVFTWEKVGKMEERSNIPETNTFQLALARKMNKYYVFIQYERIEWTVVQTSDMFSKPLAALSDGFGKVITLPGSGTINTQNLVKYSNIGEAGKFLFDVSMEKVYPTNFEMVAKKLNCQKGSAFCSAQKGVECIPHYEGFCCSSCPKGSVGNGFNCVKLPVGEANQNYIWYFSHALSVSLNGEKGTFKLQVLEEGSGEHYMFLNELDGVTSRKEILMKLLPISPLGFVFFWLHGPGFNGFELTGGNLRRKARIYKRND…
Dimorphilus gyrociliatus	CAD5125703	87.4	arrow	NP_524737	87	https://www.ebi.ac.uk/ena/browser/view/PRJEB37665	MVEYSLYYFLVILSCFEIAYPKIIAWTQNEHSWTRVRFVDTEQNYDKSRLFDSYPHFKSQQIGITYDNCNQRWITSLNNGSLMSIAKRNDLMIDNMPTATSISFDDENNQFYWTSKGIIGIGLSKYGHVKDIWKALFTEQVETPTSIVVQDNYIFWSDIGRGTIEKSSKSGNDREIIYNFSSNAIIGANLAIHDNRIFVLERRKTSYDVFSLQFDGQARKYHIFENTNTVRNTFSVFDDKIILVDENTLDMEIHIKTTFSIYQREKLISLDALTEHLAFKTQDKGECKECEICSDFCFVEGCRCRQNAILELDKRNCIPHNPKIVFSMTNQVYWSSFRIPPSVNEEVYINPIPFGVDFVHLESIAYYNEEDLLFLSDTGSQIMYSSKVDGSRMFEMLVN…
Dimorphilus gyrociliatus	CAD5125702	87.4	arrow	NP_524737	87.8	https://www.ebi.ac.uk/ena/browser/view/PRJEB37666	MVEYSLYYFLVILSCFEIAYPKIIAWTQNEHSWTRVRFVDTEQNYDKSRLFDSYPHFKSQQIGITYDNCNQRWITSLNNGSLMSIAKRNDLMIDNMPTATSISFDDENNQFYWTSKGIIGIGLSKYGHVKDIWKALFTEQVETPTSIVVQDNYIFWSDIGRGTIEKSSKSGNDREIIYNFSSNAIIGANLAIHDNRIFVLERRKTSYDVFSLQFDGQARKYHIFENTNTVRNTFSVFDDKIILVDENTLDMEIHIKTTFSIYQREKLISLDALTEHLAFKTQDKGECKECEICSDFCFVEGCRCRQNAILELDKRNCIPHNPKIVFSMTNQVYWSSFRIPPSVNEEVYINPIPFGVDFVHLESIAYYNEEDLLFLSDTGSQIMYSSKVDGSRMFEMLVN…
Adineta vaga	GSADVT00055165001	383	megalin, isoform A	NP_001096924	2215	http://ensemblgenomes.org/Adineta_vaga.AMS_PRJEB1171_v1.pep.all.fa	MNLKLLIFLFCSNFLLLYSTTDACGINEWRCETGGRCIPVAWRCNRINDCTDASDERNCTYSRCMDTQFDCGDRCIPLSWRCDGDNDCANNTDEQNCPPRRCSSTQFQCNDSRCIEASMKCNHVKDCTDGSDEGAFCNYRQCDPSTEFQCDMQRCIPLTQKCNGYYNCDDRTDEFNCNGTVCSTSQFRCVADGRCIPGYQRCDFRLQCIDGSDEANCTRPNCTQAQFRCANGRCIPSSWVCDRDDDCLDRSDEMHCGARQCPPHMYPCNVTGQCIDITKVCNGQQDCTDGTDENAQCGSRFCGLYSCEHACRPTPDGRGICYCPVGFQINPVNNRSCIDVNECEIWDECDQDCRNTVGSYACSCRANYTLETGNRCKHINSDNMKMFVAIANKIYEIDR…
Adineta vaga	GSADVT00003399001	381	megalin, isoform A	NP_001096924	2740	http://ensemblgenomes.org/Adineta_vaga.AMS_PRJEB1171_v1.pep.all.fa	MNLKLLIFLFCSNFLLLYSTTDACGINEWRCETGGRCIPVAWRCNRINDCTDASDERNCTYSRCMDTQFDCGDRCIPLSWRCDGDNDCANNTDEQNCPPRRCSSTQFQCNDSRCIEASMKCNHVKDCTDGSDEGAFCNYRQCDPSTEFQCDMQRCIPLTQKCNGYYNCDDRTDEFNCNGTVCSTNQFRCVADGRCIPGYQRCDFRLQCIDGSDEANCTRPNCTQAQFRCANGRCIPSSWVCDRDDDCLDRSDEMHCGARQCPPHMYPCNITGQCIDITKVCNGQQDCIDGTDENAQCGSRFCGLYSCEHACRPTPDGRGICYCPVGFQINPVNNRSCIDVNECEIWDECDQDCRNTVGSYVCSCRANYTLETGNRCKHINSDNMKMFVAIANKIYEIDR…
Adineta vaga	GSADVT00004588001	195	Nidogen/entactin, isoform A	NP_610575	244	http://ensemblgenomes.org/Adineta_vaga.AMS_PRJEB1171_v1.pep.all.fa	MICILLLAPYSSNIYQHQPQNYYYEHVSAPTTSTIPPDAIECKTCSRNARCENQGNGYCCRCLFPYLGSGQRCEPPKYDPCDSSPCHAYAQCIPNFEKNTYECKCNSGFLGDGLRRCDDINECIQSPCHPNAICTNTYGNFTCECKRNYIGNGFFCKPINDESWQMTDDHENHVNGNYKSICKPKQCNEYYNCDTNANCFYGDGYSCTAHFCSSDGDCGYNAHCLPDEQRPGFSKCVCDPGYLNDGTTFSTCVKDEQFLIVNQGQTILKVPLTASGLTNNGDHRILYVPRMRAVGISVDCRQQFVYFTDTSGKTIQRIKYDGTEQKIILSGLGSPEGITIDWVSRLVFWTDSALKRLEVAKLDGSLRKVLLDKNIQNPRGIAVNPELGYIFWTDWNRQN…
Adineta vaga	GSADVT00029961001	196	Nidogen/entactin, isoform A	NP_610575	304	http://ensemblgenomes.org/Adineta_vaga.AMS_PRJEB1171_v1.pep.all.fa	MLCILLLAPYSSNIYQHQPQNYYYEHVSAPTTSTIPSDAIECKTCSRNARCENQGNGYCCRCLFPYLGSGQRCEPPKYDPCDSSPCHAYAQCIPNFEKNTYECKCNSGFLGDGLRRCDDINECIQSPCHPNAICTNTYGNFTCECKRNYIGNGFFCKPINDEIETCATKVCPQFSTCIQDPHTRHVRCLCKEGWQMTDDHENHVNGNYKSICKPKQCNEYYNCDTNANCLINENTQKYECICKPGFYGDGYSCTAHFCSSDGDCGYNAHCLPDEQRPGFSKCVCDPGYLNDGTTFSTCVKDVVSCNIDNKCHVNAQCIYNERIDRHVCLCRTGYKGDGITCRHEHSCLENATICSSSAACVYDPILQDNVCSCKDGFVGDGIHCSETLGGPKEQFLIVN…
Adineta vaga	GSADVT00004117001	66.6	megalin, isoform A	NP_001096924	136	http://ensemblgenomes.org/Adineta_vaga.AMS_PRJEB1171_v1.pep.all.fa	MSVFRLDDNPSSSSSSSPLCPSNLFRCDTNRCLPYAFVCNGEYNCHDQTDEMNCSFTMMKDEYHCKLTNRCIPKRWRCNGINDCLDSFASDELDCPMNRKCLSNEFPCRSIDQCVLSTAVCDGIQDCIDGSDESSSICLFPRFCTRDQFSCKSTKLCIPKSNLCDTISQCHDRSDEMFCTCPIEDYLTRKLFYRCGLTNKCLPKNVECHIKRQCHSAISHDDEDDDDDDDEMRCSFINQTCSMNKPCLDKNQYCDIHRYQRCICKEGYRMNETTGLCEDINECRERVICDHYCMNTLGSYHCSCQENYQLKSDKHTCTRRIDLISSGKTKKNLIEFIKFNSFFRICL
Adineta vaga	GSADVT00001445001	66.2	hemolectin, isoform B	NP_001261809	432	http://ensemblgenomes.org/Adineta_vaga.AMS_PRJEB1171_v1.pep.all.fa	MFSYSSLLSALLFSIHLANFLVTAQISGTNICTTTVTETKNNTCPDGSTFNIMAEYEKPAGIWRIDFNTLRTVQGLKDADEVIRYIKSQSAANASCPYQRQVSKDACCAGWTGESCNVAICTIPCKNGQCIKPDQCFCNNDYAGEGCQYQQNDPRLVLCYRTSSCNVPSRISNGTVTASYCCENLAGVAIGSTDGTCSLCNATNEEIANATAQIKRTLTYATCLLWGRDHFRTFDGFTYNFQGSCQYKLSGTSSWTVVVQNVNCDQWTTCKKSLSISFGGYIITATGRKVIVNNVALNDNQGYVDGPLTIERRSGDYTYLRYSDGVRLKWDDGMTVAVTIEQTYMKQVTGLCGTYTNNRDDDLQLPDGSLSASATHFSNEWRTDSGVSTMKLSYISPVP…
Adineta vaga	GSADVT00045883001	66.2	hemolectin, isoform A	NP_524060	434	http://ensemblgenomes.org/Adineta_vaga.AMS_PRJEB1171_v1.pep.all.fa	MFSYSSLLSALLFSIHLTNFLVTAQISGTNICTTTVTETKNNTCPDGSTFNIMAEYEKPAGIWRIDFNTLRTVQGLKDADDVIRYIKSQSAANASCPYQRQVSKDACCAGWTGESCNVAICTIPCKNGQCIKPDQCFCNNGYAGEGCQYQQNDPRLVLCYRTSSCNVPSRISNGTVTASYCCENLAGVAIGSTDGTCSLCNATNEEIANATAQIKRTLTYATCLLWGRDHFRTFDGFTYDFQGSCQYKLSGTSSWTVVVQSVNCDQWTTCKKSLSISFGGYTITATGRKVIVNNVALNDNQGYVDGPLTIERRSGDYTYLRYSDGVRLKWDDGMTVAVTIEQTYMKQVTGLCGTYTNNRDDDLQLPDGSLSASATHFANEWRTDSGCPTSPVPTDPCTA…
Adineta vaga	GSADVT00031750001	59.7	megalin, isoform A	NP_001096924	75.9	http://ensemblgenomes.org/Adineta_vaga.AMS_PRJEB1171_v1.pep.all.fa	MSYDYYEVLLIFSLLFTLTSACSNNSYYNLSFGHIENVNFFSGKFQSHNISCSWRIHNEKDNIRSYYIISLRQIEIDNNEKSLPNELVLKTDQKQIILNNINQRIILIPSSGHLQIDLQQKTQTTSLNIHRFLLEFLYVNNNTNGDFFRCSKSGILIPKQWKCNCLYECLIDDYSDEENCPVCSIVQSTNSLLCHSNEYWCLPMNNHTADKIDSKGVCIPYTQSSSQCSYTSRCETIVTYSQNHGDIAVNNAMLSNRQSLCLILIAEEKHKIKLILNQFKFLEERPDLEFVVYDGSEEQNQILTSSNWYSSKQIVQTYQHHLMTIVIRKHSKSNSNEFFPVEESYENTILLNITWLTSLCPDDEMVCSGHFESKCFTKQQRCDGVWDCISGDDEIGCFP…
Adineta vaga	GSADVT00037231001	59.3	megalin, isoform A	NP_001096924	74.3	http://ensemblgenomes.org/Adineta_vaga.AMS_PRJEB1171_v1.pep.all.fa	MSYDYYEVLLIFSLLFTLTSACSNNSYYNLSFGHIENVNFFSGKFQSNNISCSWRIHNEKDNIQSYYIISLRQIEIDNNEKSLPNELVLKTDQKQITLNNINQRIISIPSSGHLQIDLQQKTQTTSLNIHRFLLEFLYVNNNTNGDFFRCSKSGILIPKQWKCNCLYECLIDDYSDEENCPVCSIVQSTNSLLCHSNEYWCLPMHNHTADKIDSKGVCIPYTQSSSQCSYTSRCETIVTYSQNHGDIAVNNAMLSNRQSLCLILIAEEKHKIKLILNQFKFLEERPDLEFVVYDGSEEQNQILTSSNWYSSKQIVQTYQHHLMTIVIRKHSKSNPNEFFPVEESYENTILLNITWLTSLCPDDEMVCSGHFESKCFTKQQRCDGVWDCISGDDEIGCFP…
Adineta vaga	GSADVT00003822001	56.6	lipophorin receptor 1, isoform D	NP_001097932	92.4	http://ensemblgenomes.org/Adineta_vaga.AMS_PRJEB1171_v1.pep.all.fa	MFIKVIIFLMHIQFNDIQGYLGCTDPLVPCLNATDCIPIKDVCVTRQNCIDLKSLRSVCKNKYCKPNSGRSKSCVTEVNDKLKYECISETKLCNKRFDCIDHSDETDRVCHGEICEEDEFRCPTGACILEKEMCDGTQQCSDGYDERKDFCRNKTMSQVSSLFPENNDTNSSSKTYECAPSAFFTQSIYLLPNLVCDGYQDCPMGDDENDCKNDKCDSKSICSTNSDIICIKHPVVKELCRCKKPGYEIAANLTLCQDFNECNDSVRDYCSFECTNTDGSFDCSCPSKFNYDQKTKTCQRKNDVSTPYLLAVLKDNINFYDISNSTDQYSAKLISTSNIDSDHHFDYIQYDPVQMFVIYYDQIQQAVLCKANDAPKAIILLSNLTLHGFVYNANEKSLF…
Schmidtea mediterranea	SMESG000010458	216	arrow	NP_524737	219	http://planmine.mpi-cbg.de/planmine/aspect.do?name=Gene%20Predictions	MIRTIIIVFLYASYHVLSKSILHRHGVDIFFNTDLKLLAADVFLSRKLYVFVIQENGKSLLKTANFSKLDRRKMRDVLKFPVQSAESVAVDWVSGNLYWADQKNQFIEVVDLNVDSDFPISRERRRILLSRNMADIHSLVVDPWEQYLFWLQIGAIMVLERSRLDGSDRRVIHKSILFKSSQLAIDRHRKMLFWWGLDGEIHRVDYQGQTGCSMRVQGTWKQWSPTFLTFTEGKLVFINDEQLWVSSFECGTGISIALKTNPNIAPIAIISRKHQLMVPRGRRKSPCMNRVCSSICLPIVDSAYRCSCSTGITEPINNAVCPTFPTRSLFIGNPPKIYHMSLDGGLQPPLELLSENAGIPFRFAYDSVTSSLLYVDFNSSSIFSLDLNKYGTPQRFYLD…
Schmidtea mediterranea	SMESG000013396	149	lipophorin receptor 1, isoform L	NP_001163734	351	http://planmine.mpi-cbg.de/planmine/aspect.do?name=Gene%20Predictions	MKYLLISCLVFSIVCVVSSQYYKRCRRFQFLCQNGKCIPETLHCDGHDNCGDNSDEICDHRETFTCSDSNIILKTELCDGKADCDNDEDPKICVKNKCSIDQFMCRTKPMNCISKTSLCNHNNDCSDGSDESPEACEIINKPLVVQCDNSIHFQCENKQLCISRIYYCDGKSDCSDQSDEKNCPDSENSKSKSQSLTDLVKQSTICQNNEFYCGSGSTVPCIAKEWRCDGSYDCPETYRDELNCTNFECSPDKPNRCKTIDSCYDNDQRCDGYPDCTDNSDEKFCSNPSQHDVSCDPFNEFKCVKNNTCIAFQRVCDKTNDCGDGSDERPGGKSENCDKNLCKINNGNCEQKCINFYSHRKCLCKPGYRIDSINETKCIDIDECADHMVCSHKCANYLG…
Schmidtea mediterranea	SMESG000034068	117	lipophorin receptor 1, isoform D	NP_001097932	281	http://planmine.mpi-cbg.de/planmine/aspect.do?name=Gene%20Predictions	MLILDLLLGLILYDVVLGNENCTSSDYLNCEDINAVNCISKDWWCDGNQDCESGKDESNCPPKVCLENEFLCHSGTQCIPKLLLCDGTFHCVDKSDERNCMKHEIKSCDSISQFDCNKDGEICIPISEVCDKKNNCGRNQDEEPGNSVDNCQRNDCKLIPNGGCSHFCTNFFTYIKCHCPLGYKLQPDNRTCVDIDECSASPSKCNQICKNTPGSYECSCYDGYRQNQHNSEYCITKEGDRSILITLNGGRQLMIDLNTGSHFYKPLYNSHESLVNIDVDLHQSPQTMFWIQQSNGKLGQSKIDLKVNNIEKYRFLNHKNLSDDHIGQLCTDMSFDWLRGLLFWTSSIEKIIYVTNTTSNVTSVLLNQGLENPRSIAVDPINTGVYWIDLGTKKSSPRI…
Schmidtea mediterranea	SMESG000042718	81.3	hemolectin, isoform A	NP_524060	342	http://planmine.mpi-cbg.de/planmine/aspect.do?name=Gene%20Predictions	MSPNQCKCQENYAGMQCDEDNPIIIQSQHPSQLYCYQSDQCFAFKKSDFLGKAVSYDECCADKTGSWGSQSGSCVSCKANFAGGNDVNNENFTTCHSYGLDYYRTFDNQLYTYQGRCSYILTAPSDVSAVTWSINIVYENCTSDTGCVKVIVIEAGDVVVKSSGNGILYTTDSNNPLTPLSVTNTDSALIIPGTPMYVLRQDNFILLSLEAGNIKLKWDNNNNIFISIHNSIYNGDVTGLCGNADNNPSNDFSNFDNVASFGNSFKGFGCPDIANTLSTCKPDDQILANQQCSKIRLKFPGCADLVNSDTYFSMCVQNICTKSQNSNTTLDIPSISDVLCTHLSAYSDSCSDKGSCIQWRSDTLCETQCPGNKIWSDCASECPVTCRNLFQTPSAYCQN…
Schmidtea mediterranea	SMESG000062507	79.3	lipophorin receptor 1, isoform G	NP_733119	202	http://planmine.mpi-cbg.de/planmine/aspect.do?name=Gene%20Predictions	MRTILFIFIICLNFYGCHFKCLQDDHYCGKNSFFQCISKLWVCDYNQDCDDNSDEVNCPPMICDKNQFKCPDSDLCIPREKLCDGVNDCIENEDEWNCTNINSCNEKTHYNCGNTKKLECIKIEDICNTNINCSTNKDSLENCKADFCKTSENTCSHICINKYSSFTCDCPPDMELSEDNRNCKHINKCFKNPEVCHQGCQDNGKSYNCFCYDGYTENDQKCVPTTEENEINLLYSSFSSIYSVSIFNLNPHYKAKEIFRGQDDIFSLDVNLNRNEMVFYSSLVHKDNVLQVSKLQNWPLNVDLYLSSISNKQNIEMNLKNLSAFSTALDPARNLLFFTDYNDSSIYVMNLTSFDKIKIVDKDCYFPFNIVIDPVMGRLFWIDLGNENNGPKIKMANMD…
Schmidtea mediterranea	SMESG000017864	64.3	Leucine-rich repeat-containing G protein-coupled receptor 4, isoform B	NP_001096966	113	http://planmine.mpi-cbg.de/planmine/aspect.do?name=Gene%20Predictions	MDNTKYLIIDSPYNTTSKQYYANLNCTLQLINYNNSGILIEIVYLLIEFSPGCLYRDYLSITFDNETKPSYYCGNIYSKYVTTNSSVVTFQFRSDPIIENTGFMLSVNLLENNLHKTDFCQHFMFITNYKILISSKETIGETIDCSGTIFSTTGLGVVFEIKKLDTKSYYQSCHEEYIKFDYFDYFLNETVEKYFCGFIDKNIGEPILVAYGTEIKFSAKFQMSGELNIEYRPIIFPENVYSILSKVSHIELSKLPESLTIDLNNKLIFAENFSYKHCLFAFKIQAPLGMGINVVFSQYNVQLYRAYFMENFINQVNFLTIREMKILNTSEWSTESFQITLVIRYFNCNSNLEKFNLRFTLKQSNLMIDYPLINTILLGEKWWEWINKENYKRTIQITN…
Schmidtea mediterranea	SMESG000004375	63.9	notopleural, isoform B	NP_001246213	173	http://planmine.mpi-cbg.de/planmine/aspect.do?name=Gene%20Predictions	MSIEKFYFTFFILYFGHNSFKCISFPYSRSKECTIPILHIDNGGLIQSHRHFGITPYPNKIDCSWVILAPSNFHIMVQFNFLNVESNDLCSFDYLEFSTLKNSSIKVCGNDDRKRFLFSGNELFVRFHSDGSSTYEGFQFRYLFTRSNDSHLIRLTKTSVPCAYNEWKCKFLNTCIPKNWRCDNIRDCRDNSDESECFMFRSCHKSQQNCMNGACVPSELVCNGISDCVDNSDEIFCNLNNTFDPFKTSKKNECSYQYISPKQLDDTIDHSQIVGGSEANPGSWPWMISLKYGPLHMCGGSLIAEDFVLTAAHCFIMDSNPDYYNIDLGRYFLYKGLVENIAVEKIFLHPSYKIETQDFDLAIVKLKRKAKLTASIQTVCIPRDKEPIAGKKCVILGWG…
Schmidtea mediterranea	SMESG000055070	64.3	terribly reduced optic lobes, isoform BC	NP_001368970	240	http://planmine.mpi-cbg.de/planmine/aspect.do?name=Gene%20Predictions	MSSINPIFILTLLTIINSLNGIERFRVFSVKTSDQLFTHVMIRCPLAWSEDDTITFLGEYSGIIIPIPNFGESKDSTIVDVASEKTLTTYYCTVKHKADGSEESVKFYFDKENKYQDIQQLAYSWTPVEIINTELDQPLTITCNTTKPNIKTIWFGPDLLQFNHTENTLTINSVKVTDLGSYFCADELNIIETILLAKRIIVKLPTVEYNALSRKTVQSTNFPTSPLGESLQYLTNRGFTTTRRVIWEQPIGLVLLNQGRSFYVFVFTPQYLNDEFFNQVTDRSDPNFQYSNKVLFHSLEMAKKTFSVNIYPNNVSVFEDMPVEFLCNNTFNYGSLWTFKNLASNVETNLSKDAVIRHNSFNSTVNINSVKPFHAGTYYCDAKKDVASAVLNVLPKPTL…
Schmidtea mediterranea	SMESG000026265	60.5	terribly reduced optic lobes, isoform AL	NP_001245492	123	http://planmine.mpi-cbg.de/planmine/aspect.do?name=Gene%20Predictions	MFHIRTWILIIGILGVSVKCSEKMRDLPIETKLLHVGDDTKLECFVTEENFNNSKTFIHWERPVGKIIANGPVLILKNVQLRDSGNYTCRAFQTINSKLVSQEVIEEVIIETSHPDIPQPDIVITEVDKNNEVHLTETQYLMLKCEVKNWNKDKYRIQWMKESTGEYLFGNNILFYKSITKSKHEDRYRCEVQHIGDESKVYKAQVDVFIKKPEVTTLIMPTEYLHVNGRIHRKCVAFNLSANTYVENYSFRWINELGETVSHSNMLQIPINDESVTGTYECQYLAKYAGTMYTSQIVIAKIFTEISQGKKYDISIVQYPQKTRLNERLSLRCQVLPSLTNVRYEWFRNGQYYQTGQTLIFPKFSKLLVDRYECRAIGTTENQVEIFLTVESDQKLTYL…
Schmidtea mediterranea	SMESG000075928	59.3	terribly reduced optic lobes, isoform AI	NP_001245496	191	http://planmine.mpi-cbg.de/planmine/aspect.do?name=Gene%20Predictions	MSFNKVIPLFIFQFLISQTFGFQPTRNVSVNIKNSTFSPSRIHFVCPYIRPDGDIIKYYKYVENNLVLIKEQNTSDGIVIKLKQLKDLGKYECSVLSKDKTIRNSTLNIFDRSIIESPKLFVYKVADVVYVQQMNGTVELDCGSLEEESVNWFRPPQYHIYSGHKYKIDKIDIYSYGTYYCSRGEINKYSVEVKKIILVKNMIQTKEKPIDEEVTYIEALYSTSKKIRYRSPNVISNGDIVSWEHPPGTILLDYDRDFYMKSIYENLTTIYYRINRYGDPSINKIGKLLISIKRSDDIAMDVPTPLKYGSEMKIDCLTLDGEDGDDVKVIWKKDDVVIHNGNTLTISSFKKDAFGKYSCEIIRGDQERKIRFVNLWPQQKIETKIEMTPDPGQYYLYHS…
Hofstenia miamia	g3665	215	LDL receptor related protein 4, isoform B	NP_727914	335	http://srivastavalab.rc.fas.harvard.edu	MKSCQLIWLNVWVVIFAKACPPCAKNMMPCGDHACTCFYSVNYCDLKPQCPNREDEKNCNSGCKYLEPPFRFICRNRHCISSDEVCNGVKDCADGSDEDSCEPHCFPEIELTCLKNKRTVCLPKSYLCDEVNDCDDAIDEADCLPAPKATTRCNSPHIPKQISDDLVCNYITDCYSNEDELVKCFDYKCQLDYHKAKMRKCADIPMCIPSQLWCDGVIHCPDGSDEKRCQNSKPISQIACQTGSCAHSCFKHGECTCMNDFVLDTAKDNRSCIPRSGEQKSTIFVVGKINIYYWELNTKSQWQSLLDDKQDTIHHIDVHYQKKTLFYTHFQKRTIYKVKYDAKTIKPEVFFKYDKERPGNIAVDWVHNMLYWVVYTAKSSKVIVSKINNASIQTELFSS…
Hofstenia miamia	g14465	207	arrow	NP_524737	206	http://srivastavalab.rc.fas.harvard.edu	MDAKGIKVQSYMLWLCLILICVEVQINFNSASERFLYYRSGHKVQYVSLSKNSSKPKDFINLLTNDSPLALDIPGKRVLYISKKIIVLLNQNGSKRTIFDASEATDAVPISISCDYITQNVYWIDVLGNIRVMPYPLSRMKKPVTLYGRPKYSRDLFVESVSGLMFWKEANQLFSAPIDGSKVPKSLAQLNDDFIFRVDISRKFIITNSEIDSTIVVMDFQGNIISNPYFKQYSNQFDNGLSFAVVNFDFSSKIQSQEILIELNGTIDQSLLIWNKGLEAFSNPCSTSTCSNFCVRRLHSEGFCLCPTGYARLSNGHCKEGIENLVVVSRNSSLLYFSLDVPDYILQAVPLKHPSYMDIMSVAIHPIERRIYFSQPGGIYSTNLDGSIIFRAVRLESGA…
Hofstenia miamia	g16673	195	megalin, isoform A	NP_001096924	1011	http://srivastavalab.rc.fas.harvard.edu	MQCMLDREGNSTKFRCRNGRCIDASNKCNYRDDCGDGSDEYQCDFPPCENSNFRCRNHYCINSDFRCNREDDCNDKFASDEMGCLSVEPCEEGKVRCGDTNVCVRSTWLCDGEDDCGNNWDEHPSHCKNKTCSTLQFRCDNGLCILSDWECDRYDDCGDLSDERHCTGPVEEKCLPSQWKCDNGHCIEAIYRCDIDNDCGDLSDEKLDCDSLPCPENYFRCNVSSQTANRCVQNDNRCDGYKDCIDAEDENNCPRRACITSEFKCKNALCIRGSFKCDHDNDCGDMSDEENCEYEACSQNEFTCDNTKCVPRSFECDRINDCGDNSDESHCDHLKPGNQAVDYTCRQNQFSCVTGRGTRDQQCIDLAKTCDNTNDCVDNSDESQCGVNECDHPDIHKCM…
Hofstenia miamia	g16671	159	megalin, isoform A	NP_001096924	465	http://srivastavalab.rc.fas.harvard.edu	MPYISVADLIVLLMGICIFILSFNPCKVVFSREYNVQCFPPEHFIQADIDYINAYCKSTEAGYPVNLVNQFHEDKSSAFLNISQIVNKDELSFAKYNFAYFAGSIVVTILPVMSFTGFSDRSFNIPLGVILRLVHVFVISSFFANRMLLICDHYDITSLNDLFFTDNLTRGLAPTDLLYVCDFAIRRLGSTQKYSVQCFASATFSHNIGSSLVFIFTAFLASVASSLASVISHVCDGHRDCTNGEDENDNCDEKCHGYNCAYRCVDTVLGPECLCDTGFEVSEVTKCKDVDECQLDPTICSHECQNTIGGYNCTCAEGYYLNLDGHSCKINSDMRPVVLAAVDRNIVEIKLQDYSVSIHTKLDHIITSLAVKWSNNDYKTYLFYNEDYSSSTVSRRIFR…
Hofstenia miamia	g14150	98.2	lipophorin receptor 1, isoform D	NP_001097932	116	http://srivastavalab.rc.fas.harvard.edu	MYWTDWGARPHIAVASMTGEDMNIIVSKDLVWPNGLALDHDKHLLYFVDGDQSIIHVVDINGENRRSIIASDSLFGLLFRITIFEDYIFWVDRQFHKLHSCQKFFCEDREVHLSNDMLYTPMDLKVFDGSLQRPGLAAIPLYGSCDQLCLRSSLSSENGQLYCKCTCGVGYRMLSNNRTCEKTSNDFIIMIEDFVGSSFFFVSLLILLALTILLCLISYYLFLRYKARSKLRFENAVYIGNKPSFNVPDDNIEHIHVPMNNIKTYSPLSTISSMQSNSSEHELGFLQIKPKRSKFDSASLGCRDAIRPLSDDKHTASAHQLSYLHTPSFHSHQSHSDEVTISDRTSINENEWVMVVLLASECSFIVYSSLNFGHLT
Hofstenia miamia	g12197	95.9	LDL receptor protein 1, isoform G	NP_788284	130	http://srivastavalab.rc.fas.harvard.edu	MSNYLHFISLSIPTCLLLTTSVQFVLAACPLGFSVVLPSHNCIGNNCIGHTKLCDHFAIVEYNCFRCACFEGFILDINSKKCILNPPNPLVYFAYGRQINSVDLDGGNHFVVQKRKGKIIAMAGDISQNILYWIELRGYSKRKVRHNYGLWKLSRDTHRIKKLLSFAFHENTEMAVDWIENVMFLTDPIKNRIHLYNPRHTKNLKPIIEITNGNISSIACDPREKLLYFATIGKRPSINVIRYDRRSKQHDIFWKPSSSYNFIPKFMSIEYVHSSIILYNYATNSQLIIGQSRKLKRVDNKKSIEIGGLDAINEDEFIYSDIVNKDLHHQWFDSHAYLSIRQPPKNPKYAPGVLFVWHESKQPGLSYIVDDCKELCDHFCIVEFKIYKNKRNYKCGCQK…
Hofstenia miamia	g1548	94	Leucine-rich repeat-containing G protein-coupled receptor 4, isoform C	NP_001285192	247	http://srivastavalab.rc.fas.harvard.edu	LLVGALICEVPKLQQHKVCDDGFYGAGCTEQCHCRDGPCDRITGLCNENELCEPGWTGPMCQDVCPRCLSNLCTMPCAAISATSTSMPYYKIWMISGGLSEFVIIDFNSKESNSFHLPGLTCEDASLVIEDVKSGIILSKICPGNQTQTFLSPIVSFFEEVRLVLSVSNVDGMAHFIAYYQIKSQTQHTDLITSRLYKCDEMNSWEFYDRSCYLFVYLNVSLGWNKAEQTCRHKGAHLTSVSNHKEMNFLATKMATSWATNQYKLLAYIGLSDIEKEGKFKWTDGSSLVYSAWAMRSTLSAKQPDGGYYENCVAMSANRFVKETWHDVKCSAEESNINQFICKKPAYDLEWACDDSWRLHDGRCFKFMMTPGRANWHQARHHCKTFDGDLAIIDSIELQ…
Hofstenia miamia	g14151	90.9	lipophorin receptor 2, isoform A	NP_733118	292	http://srivastavalab.rc.fas.harvard.edu	MNISRPECINFNSLLLIVFVLSFTFSLCGNHPGTCYTDEFNCYSDEECLPMDFVCDGSQDCDDGSDEHLCFSKKCPVGYFHCLKDRKCINETFVCDGDSDCSDFSDEQFFRCQKRLCRKDQWLCSKEEKCIDRKYVCDGTVDCFKSQNDELHCSEHRCMPYEFRCGNGNCISSYDVCDGIAHCPDGSDEHHCFYQCLNKHEFMVEDYGYFCENSTLCLEMEQVCDGKVNCNVSDDDDSDETNCTLNRLEKFHCPPNQRRCYNTPICVALSGWCNGVADCDDSSDEENCDDFACGGHKFTCISDKTCVDGSLHCDGKPDCVDGSDESGCEMDLRSCRSAQIYCPVDKRCIDESKLCNGVQDCHDGSDEPDNCNINECGVNKGGCEHDCEDLVIGYRCLCP…
Hofstenia miamia	g9444	91.7	lipophorin receptor 1, isoform K	NP_001097934	199	http://srivastavalab.rc.fas.harvard.edu	MLLQFALLLKFVAVLSSKPKINHVYLNFTHSELFIENLPSNKMTVLAIDPKNSSNNNISLMTNLVPYSPISRLRKYYADIKIDEMHSFKENVFFIDSSKSRMFYTVDFGANVLKFSYYVKKVSFCPNNAMKFLSFQEDSGKVEVFEDLVMKFVIHNVLEFEWNYDCTLYLVRGLNSFKYKLLKLNSDYKYTTIFEVPNIIYSFKQTWDFIYVTSEKNQLFVSRNTNSFNFRNTTIPDFADEIYVIAAEESQLLVVITKKENNVATHDLYITDSIGDRMRLSLKNILFFHSNYSQQQVFSYGSDEIESFADIHKVKSRPGTYIATQILSGSPSDVHSLKIQTVITFDGGKTWSEPNFNLSKIHCNEPKKCKVYFTQRFHQMLPYWGFNPILSPEYGARYV…
Hofstenia miamia	g19707	82.4	megalin, isoform A	NP_001096924	183	http://srivastavalab.rc.fas.harvard.edu	MLKLTFTCIFVLISSSYSDLGFHGKCGRGEFQCGDLNCIPKSWVCDDQIDCSDRYDESMNVCRCEDYEYRCSSDFSCINKNFECDGIKDCQKGEDEARCRICQKGVHKCKNFHCVLPKFLCDGENDCGDFSDELDCGLKDSYNCSYNNKIISASRLCDGVNDCGDFMDEIGCRPCDAFHFFCKEDDRCIKSDSVCDGINDCGEQSDEANCMKCKNTEHQCPNGRCIPKSGLCNKNNDCGDNSDEVNCPCDKSQYECDSSTERICIKGSWRCDGVTDCPNGDDEERCPSEGCKSGEYQCDSGECIPFTSICDKVSDCKSKEDESLCHTMCKKNEFRLCNTSNICLDKSQLCDGIMDCPDYSDESLEVCGCMGVTCDGNCIKGNKICDNRWDCADGSDEVH…
