# Supplementary material for: Extensive loss of Wnt genes in Tardigrada
Source: BMC Ecol Evol. 2021 Dec 27;21:223. doi: 10.1186/s12862-021-01954-y (PMC8711157; doi:10.1186/s12862-021-01954-y)
Supplement: Supplementary file 4 — Additional file 4: S2. Sources of sequences in phylogenetic analyses in this study. For sequences that are not available in GenBank, we provide a link to the source of the data, the ID of each sequence in the data set from which it was recovered, and each sequence. For the Wnt analyses, all sequences besides those from tardigrades and Euperipatoides kanangrensis were part of a previously published matrix [3]. GenBank Accession numbers for tardigrade Wnt and Frizzled sequences are available in Table 1. [file 12862_2021_1954_MOESM4_ESM.xlsx]

## Sheet: Sheet1
Extensive loss of Wnt genes may be related to miniaturization in Tardigrada
Raul A. Chavarria; Mandy Game; Briana Arbelaez; Chloe Ramnarine; Zachary K. Snow; Frank W. Smith
Phylogeny	Species	Protein	ID	Source	Sequence
Wnt	Euperipatoides kanangrensis	Wg	135876	https://www.ebi.ac.uk/ena/browser/view/PRJNA525753	MLQVLLPKLAKHNRCRNASPQIFITTRIDLSLDVFMYYHLCYTLNVSCARSYHEGAKEGADIFTKQLKLSNERFGEYSSHNRSHPGSNRPESGHNPESLAAATDISSCRVFYLSEMGMSSAKMKHFLLLALLLLCPQAALPAKKNRGSRWWGLAHLGHSNNLILNSRGNPVYADQSLQPLNRKQRRLVRENPGTLGSVTKGAHMAIAECKYQFRNRRWNCPTTDYSHGCRETSFIYAITSAAVTHQIARSCSEGTIESCTCDYRKRGPSGRDWEWGGCSDNIEFGYKFAQDFVDAAEKGRDLKYMINLHNNEAGRVHVSSEMRQECKCHGMSGSCTVKTCWMRLPLFRSVGDILKDRFDGASRVLVGNRGNNRGSRSKAFELEPYNPDHKPPTNKDLVY…
Wnt	Euperipatoides kanangrensis	Wnt2	178109	https://www.ebi.ac.uk/ena/browser/view/PRJNA525753	MAKFHLGILTPLVVFLLFVAEVDSTWWFLSQIQLSAVGARVICDNIPGLVRKQRQLCQMHPDVMISIGSGARVGVKECQFQFRNQRWNCSTIDRDASVFGKVMLKKTVFHSMFCCSKVGSREAAFVYAISSAGVVHSITRSCSKGDLLNCACDPLKRGIGRDIKGEFTWGGCSDNIRYGSDFARKFVDARERRERDARALMNLHNNRAGRKAVQKHMKLECKCHGVSGSCTIRTCWLAMMDFRRVGEYLRSRYNGATEVMMNQEGSGLIVANKNHKRPTRSDLVYFESSPDYCLNDEDTGSLGTSGRQCNKTSLGTDGCDIMCCGRGYDTRRVLKTTKCECKFHWCCYVKCQECTEWVDEHTCKAPKTDTRNKRSMNHRRNRTFLINPHP
Wnt	Euperipatoides kanangrensis	Wnt4	170620	https://www.ebi.ac.uk/ena/browser/view/PRJNA525753	MIGALAKMTSVASINSEQICEHLTGLVNKQKDICKNNLEVMDSVRRGAQMALEECQYQFKSRRWNCSTMDPGKIFGNVLNDGTREASFVHAISSAGVAHSVTRACSSGELEKCGCDRTIRGMSPQGFQWSGCSDNIAYGTAFSQAFVDAREKSRRPLNSRALMNLHNNEAGRKLIEYSMKIECKCHGVSGSCELKTCWRAMPTFREVGEILKEKFDGATEVEQRKVGSRRQLVPLNPHFRPHTETDLVYLDSSPDFCTKDPKTGSLGTSGRICNKTSKAIDGCELLCCGRGYTTRQETIIERCMCKFHWCCYVKCKECQREVEIHTCF
Wnt	Euperipatoides kanangrensis	Wnt5	156279	https://www.ebi.ac.uk/ena/browser/view/PRJNA525753	MDELFFSRLTLRLLSCNSSAAYSGEVASKMAHGPVALGALLLWIIIFQLQIEQTVQTWWNLGTLYLVGTQPLCSQLPGLSPGQIKMCQLYHDHMPSVGRGARMGIQECQWQFRHRRWNCSTVAGDMSVFGPVLNIASREAAFTHAISTAGVVYSISRSCKEGELANCGCSQEQRPSDLHRDWIWGGCGDNIEYGYRFAVNFVDSKEREKNYKIGTIEQGRSLMNLHNNEAGRRASYITARVACKCHGVSGSCSLKTCWQQLAPFRDIGDLLKDKYNGATEVKINRRGKLQIADPKFNLPTAVDLVYLDESPDYCLSNPSTGSLGTRSRECNKTSEGMDGCNLMCCGRGYNTQRASITERCDCKFHWC
Wnt	Euperipatoides kanangrensis	Wnt6	107814	https://www.ebi.ac.uk/ena/browser/view/PRJNA525753	GGCGDNIDFGYKKSREFMDARDKKGSDVKTLILLHNNEAGRIAVKNYMRTECKCHGLSGSCTLKTCWRKLPIFRDVGDRLKEKFDGAAKVMAGNDGLSIIPVGATIKPPAKDDLIYSEDSPDFCEPNKKVGSLGTHGRECNHTSQGVGGCELLCCSRGYEKLQQNITENCRCRFIWCCEVVCDTCAVLKTIFRCL
Wnt	Euperipatoides kanangrensis	Wnt7	170619	https://www.ebi.ac.uk/ena/browser/view/PRJNA525753	MFIVCCTRMEIFCEYRTHFSGNSVRSAGILSILTLVILCSFRAMSSVVALGASIICNKIPGLAPAQRTICQDRPNAIIAIGDGAKMGIGECQYQFRQRRWNCTAIGSESVFGHVVVVGSREAAFTYGISSAGVTYAITQACSRGNLTNCGCDRSKEGRYVPDGWKWGGCSADIEFGMQFARLFVDAREIEGDARSLMNLHNNRAGRKAVKANMLTECKCHGVSGSCSMKTCWTTLPAFRRVGEYLIKKYEVAREVEAIRDRRARRPIFLTLKRAKKPHKKPRRSDLVHLQKSPNYCEMDASKGSLGTIGRKCNKTSVGADGCDLMCCGRGYNTHQYTRTWQCNCKFHWCCYVNCNQCSERTEEYTCK
Wnt	Euperipatoides kanangrensis	Wnt9	82104	https://www.ebi.ac.uk/ena/browser/view/PRJNA525753	MFKLHRRQKRLCRRSQGVAGTLVDAARLSARECQRQFRYERWNCSIGTERIYLLNKAFKETAFLYMISSAGLVHSFARACSSSQMDRCTCDESFDEMANRQTWLWGGCGDNIRFGQRFAIKFLQAQEDRSSDIQATIHKHNSELGIKIVNEAITTICKCHGVSGSCTAHICWKQLSHFQNLAKILKFKYEQAIKVTAITNHATSGTRWMSKWSNGVPARQSKMDLIYLDDSPSFCRNSKYSSGTLGRICLKGDNCEVLCCGRGYNIQSYVIVKPCKCRVIWCCYVICKECSAYEESYICK
Wnt	Euperipatoides kanangrensis	Wnt10	100242	https://www.ebi.ac.uk/ena/browser/view/PRJNA525753	DWEWGGCSHNMDFGIQFSRDFLDSREKAKDIHSQINTHNNRAGRLAVSRNMEVKCKCHGMSGSCELKTCWKAVPDFNQVGLVLKEKFNYATMVDHTNINEGSLRPAIQSHKKRPFETDLVYFEKSPNFCEYNHELDSPGTEGRLCNKTSIDIDNCSSLCCGRGYNTQRQSRVERCNCRFHWCCYVVCEECKYTEWVTVCK
Wnt	Euperipatoides kanangrensis	Wnt11	116122	https://www.ebi.ac.uk/ena/browser/view/PRJNA525753	MQPTKHTCVRATLIFCGASRNLRISTSMKTKTNLAAVVLWILLIFLHSNPCSSIKWLSLAESNQPWNHTSQCVRARNKYNLVSPQVQLCKRHLEVMPFTVTSAKHALTTCQNIFSDRRWNCSSITFVPNFTPDLTTGTREQAYVYSLTAASVTHAVAKACSAGFIYYCGCGQTPTEPPNGDFKWGGCGDNLRYGLKFGRAFSDAPWSTKKTKNSPQAIMNKHNNEAGRKAVENSVSTQCKCHGVSGSCSLKTCWHALPKLEEIGIRLKRKYTMATEVINRRIGTRKKLMPIHSQMGMYHEDDLIYITKSPDYCSKDERVGSLGTQGRTCNATSSDHNGCDSMCCGRGYNTYNIEVIERCQCKYYWCCYVKCKTCHKWLEIHECK
Wnt	Euperipatoides kanangrensis	Wnt16	155804	https://www.ebi.ac.uk/ena/browser/view/PRJNA525753	MLIHSNCSYGIASCEHIMDITDRYISTWGLLFLLFPARILANWMYLGVVGVALPPPNEEEESFCKKVPGLVTQQLQVCQSNPQFIPSVSEGARRGITECQYQFRYERWNCTTNHEYDVFGLTLSRGSKETAFIYSVTSAGVVHAVTQSCGLGNLTECSCDMSRQGKSHTEGWKWGGCSDNIKYGVMFSKNFVDAPERMKHQNNRNVKNLMNLHNNEAGRRGIERLMKVQCRCHGVSGSCELKTCWKTIPTFKEVGELLKEKYDRAVQVSARSQKKLRRKDKIQKKKPISKDDLVYIFKSPNYCVEDKIKGILGTSGRICNKTSTGPDSCDLLCCGRGYNTQVVRHVERCHCKFVWCCYVKCKTCITMVDIHTCK
Wnt	Euperipatoides kanangrensis	WntA	101710	https://www.ebi.ac.uk/ena/browser/view/PRJNA525753	MDLLIKNVIMAKGLLSSIIILTLVILPTNSTWWLLGTPAAYQSTLELKPTNYKKHCKDLNYLEERQKEICGWSQNILKTIGKGAMMGIEECQNQFRTRRWNCTTFNTTTVFGGILQINSREKAYIYAISAAGVAYSVTRACSKGEITECSCDKNVRQQNTEGKWEWGGCSEDIVFGESFSKDFVDSKEKALSAEGLMNLHNNDAGRMAISNNMDLICKCHGVSGSCSVKICWRKMAEFAQIGEELTEKFEGATHVRMSMKRNKLKPKIRGQKSPTKQDLVYLEESPDYCKRNLKIGVLGTKGRQCNRTSYGMDGCKLMCCGRGYHTMVREIVRDCECKFIWCCSVKCNKCREVVEEHFCN
Frizzled	Mus musculus	Fzd1	NP_067432.2	GenBank
Frizzled	Mus musculus	Fzd2	NP_065256.1	GenBank
Frizzled	Mus musculus	Fzd4	NP_032081.3	GenBank
Frizzled	Mus musculus	Fzd5	NP_001036124.1	GenBank
Frizzled	Mus musculus	Fzd7	NP_032083.3	GenBank
Frizzled	Mus musculus	Fzd8	NP_032084.2	GenBank
Frizzled	Mus musculus	Fzd9	NP_034376.1	GenBank
Frizzled	Mus musculus	Fzd10	NP_780493.1	GenBank
Frizzled	Glomeris marginata	Fz1	CRI73780.1	GenBank
Frizzled	Glomeris marginata	Fz2	CRI73781.1	GenBank
Frizzled	Glomeris marginata	Fz3	CRI73782.1	GenBank
Frizzled	Glomeris marginata	Fz4	CRI73783.1	GenBank
Frizzled	Zootermopsis nevadensis	Fz2	KDR21799.1	GenBank
Frizzled	Zootermopsis nevadensis	Fz1	XP_021940009.1	GenBank
Frizzled	Zootermopsis nevadensis	Fz4	XP_021939736.1	GenBank
Frizzled	Zootermopsis nevadensis	Fz3	XP_021939719.1	GenBank
Frizzled	Capitella teleta	Fz1/2/7	ELT94235.1	GenBank
Frizzled	Capitella teleta	Fz4	ELU03627.1	GenBank
Frizzled	Capitella teleta	Fz5/8	ELT92800.1	GenBank
Frizzled	Capitella teleta	Fz9/10	ELU07504.1	GenBank
Frizzled	Tribolium castaneum	Fz	NP_001164247.1	GenBank
Frizzled	Tribolium castaneum	Fz2	XP_008190828.1	GenBank
Frizzled	Tribolium castaneum	Fz4	XP_967603.1	GenBank
Frizzled	Xenopus laevis	Fzd1	NP_001079207.1	GenBank
Frizzled	Xenopus laevis	Fzd2	NP_001083829.1	GenBank
Frizzled	Xenopus laevis	Fzd7	CAB45875.1	GenBank
Frizzled	Xenopus laevis	Fzd4	NP_001083922.1	GenBank
Frizzled	Xenopus laevis	Fzd5	NP_001079217.1	GenBank
Frizzled	Xenopus laevis	Fzd8	NP_001084206.2	GenBank
Frizzled	Xenopus laevis	Fzd10a	AAI69883.1	GenBank
Frizzled	Xenopus laevis	Fzd10b	AAH72128.1	GenBank
Frizzled	Crassostrea gigas	Fz1/2/7	XP_011422642.2	GenBank
Frizzled	Crassostrea gigas	Fz4	XM_011437361.1	GenBank
Frizzled	Crassostrea gigas	Fz5/8	XP_011451646.2	GenBank
Frizzled	Crassostrea gigas	Fz9/10	XP_011456333.2	GenBank
Frizzled	Ixodes scapularis	Fz1	XP_029849982.1	GenBank
Frizzled	Ixodes scapularis	Fz4	XP_002402968.1	GenBank
Frizzled	Ixodes scapularis	Fz2	XP_040065030.1	GenBank
Frizzled	Ixodes scapularis	Fz3	XP_002400653.2	GenBank
Frizzled	Parasteatoda tepidariorum	Fz4A	XP_015910102.1	GenBank
Frizzled	Parasteatoda tepidariorum	Fz4B	XP_015911110.1	GenBank
Frizzled	Parasteatoda tepidariorum	Fz1	XP_015922960.1	GenBank
Frizzled	Parasteatoda tepidariorum	Fz2	XP_015922948.1	GenBank
Frizzled	Daphnia pulex	Fz1	EFX86266.1	GenBank
Frizzled	Daphnia pulex	Fz2	EFX87639.1	GenBank
Frizzled	Euperipatoides kanangrensis	Fz1	CRI73784.1	GenBank
Frizzled	Euperipatoides kanangrensis	Fz2	CRI73785.1	GenBank
Frizzled	Euperipatoides kanangrensis	Fz3	CRI73786.1	GenBank
Frizzled	Euperipatoides kanangrensis	Fz4	CRI73787.1	GenBank
LRP	Mus musculus	LRP6	NP_032540.2	GenBank
LRP	Mus musculus	LRP5	NP_032539.2	GenBank
LRP	Mus musculus	LRP2	NP_001074557.1	GenBank
LRP	Mus musculus	LRP1	XP_036011543.1	GenBank
LRP	Mus musculus	LRP4	NP_766256.3	GenBank
LRP	Mus musculus	LRP1B	XP_006498526.1	GenBank
LRP	Drosophila melanogaster	Megalin	NP_001096924.2	GenBank
LRP	Drosophila melanogaster	LRP1	NP_001260800.2	GenBank
LRP	Drosophila melanogaster	Arrow	NP_524737.2	GenBank
LRP	Drosophila melanogaster	LRP4	NP_001162769.1	GenBank
LRP	Drosophila melanogaster	Yolkless	NP_511151.2	GenBank
LRP	Caenorhabditis elegans	LRP1	NP_491270.2	GenBank
LRP	Caenorhabditis elegans	LRP2	NP_001379135.1	GenBank
LRP	Adineta vaga	LRP2A	GSADVT00055165001	http://ensemblgenomes.org/Adineta_vaga.AMS_PRJEB1171_v1.pep.all.fa	MNLKLLIFLFCSNFLLLYSTTDACGINEWRCETGGRCIPVAWRCNRINDCTDASDERNCTYSRCMDTQFDCGDRCIPLSWRCDGDNDCANNTDEQNCPPRRCSSTQFQCNDSRCIEASMKCNHVKDCTDGSDEGAFCNYRQCDPSTEFQCDMQRCIPLTQKCNGYYNCDDRTDEFNCNGTVCSTSQFRCVADGRCIPGYQRCDFRLQCIDGSDEANCTRPNCTQAQFRCANGRCIPSSWVCDRDDDCLDRSDEMHCGARQCPPHMYPCNVTGQCIDITKVCNGQQDCTDGTDENAQCGSRFCGLYSCEHACRPTPDGRGICYCPVGFQINPVNNRSCIDVNECEIWDECDQDCRNTVGSYACSCRANYTLETGNRCKHINSDNMKMFVAIANKIYEIDR…
LRP	Adineta vaga	LRP2B	GSADVT00003399001	http://ensemblgenomes.org/Adineta_vaga.AMS_PRJEB1171_v1.pep.all.fa	MNLKLLIFLFCSNFLLLYSTTDACGINEWRCETGGRCIPVAWRCNRINDCTDASDERNCTYSRCMDTQFDCGDRCIPLSWRCDGDNDCANNTDEQNCPPRRCSSTQFQCNDSRCIEASMKCNHVKDCTDGSDEGAFCNYRQCDPSTEFQCDMQRCIPLTQKCNGYYNCDDRTDEFNCNGTVCSTNQFRCVADGRCIPGYQRCDFRLQCIDGSDEANCTRPNCTQAQFRCANGRCIPSSWVCDRDDDCLDRSDEMHCGARQCPPHMYPCNITGQCIDITKVCNGQQDCIDGTDENAQCGSRFCGLYSCEHACRPTPDGRGICYCPVGFQINPVNNRSCIDVNECEIWDECDQDCRNTVGSYVCSCRANYTLETGNRCKHINSDNMKMFVAIANKIYEIDR…
LRP	Schmidtea mediterranea	LRP5/6	S_med_v6_10112_0_1	http://planmine.mpi-cbg.de/planmine/begin.do	MMIRTIIIVFLYASYHVLSKSILHRHGVDIFFNTDLKLLAADVFLSRKLYVFVIQENGKSLLKTANFSKLDRRKMRDVLKFPVQSAESVAVDWVSGNLYWADQKNQFIEVVDLNVDSDFPISRERRRILLSRNMADIHSLVVDPWEQYLFWLQIGAIMVLERSRLDGSDRRVIHKSILFKSSQLAIDRHRKMLFWWGLDGEIHRVDYQGQTGCSMRVQGTWKQWSPTFLTFTEGKLVFINDEQLWVSSFECGTGISIALKTNPNIAPIAIISRKHQLMVPRGRRKSPCMNRVCSSICLPIVDSAYRCSCSTGITEPINNAVCPTFPTRSLFIGNPPKIYHMSLDGGLQPPLELLSENAGIPFRFAYDSVTSSLLYVDFNSSSIFSLDLNKYGTPQRFYL…
LRP	Schmidtea mediterranea	LRPb	S_med_v6_9829_0_1	http://planmine.mpi-cbg.de/planmine/begin.do	MCDLSPNHKTMKYLLISCLVISIVCVVSSQYYKRCRRFQFLCQNGKCIPETLHCDGHDNCGDNSDEICDHRETFTCSDSNIILKTELCDGKADCDNDEDPKICVQNKCSIDQFMCRTKPMNCISKTSLCNHNNDCSDGSDESPEACEIINKPLVVQCDNSIHFQCENKQLCISRIYYCDGKSDCSDQSDEKNCPDSENSKSKSQSLADLVKQSTICQNNEFYCGAGSTVPCIAKEWRCDGSYDCPETYKDELNCSNFECSPDKPNRCKTIDSCYDNDQRCDGYPDCTDNSDEEFCSNPSQHNVSCDPFNEFKCVKNNTCIAFQRVCDKTNDCGDGSDERPGGKSENCDKNLCKINNGNCEQKCINFYSHRKCLCKPGYRIDSINETKCIDIDECADHMV…
LRP	Schmidtea mediterranea	LRPc	S_med_v6_5596_0_1	http://planmine.mpi-cbg.de/planmine/begin.do	MMLILDLLLGLILYDVVLGNENCTSSDYLNCEDINAVNCISKDWWCDGNQDCESGKDESNCPPKVCLENEFLCHSGTQCIPKLLLCDGTFHCVDKSDERNCTKHEIKSCDSISQFDCNKDGEICIPISEVCDKKNNCGRNQDEEPGNSVDNCQRNDCKLIPNGGCSHFCTNFFTYIKCHCPLGYKLQPDNRTCVDIDECSASPSKCNQICKNTPGSYECSCYDGYRQNQHNSEYCITKEGDRSILITLNGGRQLMIDLNTGSHFYKPLYNSHESLVNIDVDLHQSPQTMFWIQQSNGKLGQSKIDLKVNNIEKYRFLNHKNLSDDHIGQLCTDMSFDWLRGLLFWTSSIEKIIYVTNTTSNVTSVLLNQGLENPRSIAVDPINTGVYWIDLGTKKSSPR…
LRP	Schmidtea mediterranea	LRPd	S_med_v6_1510_0_1	http://planmine.mpi-cbg.de/planmine/begin.do	MQMRTILFIFIICLNFYACHFKCLQDDHYCGKNSFFQCISKLWVCDYNQDCDDNSDEVNCPPMICDKNQFKCPDSDLCIPREKLCDGVNDCIENEDEWNCTNINSCNEKTHYNCGNTKKLECIKIEDICNTNINCSTNKDSLENCKADFCKTSENTCSHICINKYSSFTCDCPPDMELSEDNRNCKHINKCFKNPEVCHQGCQDNGKSYNCFCYDGYTEHDQKCVPTTEENEINLLYSSFSSIYSVSIFNLNPHYKAKEIFRGQDDIFSLDVNLNRNEMVFYSSLVHKDNVLQVSKLQNWPLNVDLYLSSISNKQNIEMNLKNLSAFSTALDPARNLLFFTDYNDSSIYVMNLTSFDKIKIVDKDCYFPFNIVIDPVMGRLFWIDLGNENNGPKIKMAN…
LRP	Tribolium castaneum	LRP2	XP_015840167.1	GenBank
LRP	Tribolium castaneum	LRP1	XP_008195317.2	GenBank
LRP	Tribolium castaneum	Arrow	XP_008192226.1	GenBank
LRP	Tribolium castaneum	LRP4	XP_008192669.1	GenBank
LRP	Tribolium castaneum	Yolkless	XP_015837722.1	GenBank
LRP	Octopus bimaculoides	LRP5/6	XP_014786530.1	GenBank
LRP	Octopus bimaculoides	LRP1	XP_014783946.1	GenBank
LRP	Octopus bimaculoides	LRP4	XP_014788750.1	GenBank
LRP	Euperipatoides kanangrensis	LRP1	198294	https://www.ebi.ac.uk/ena/browser/view/PRJNA525753	MVLNINFNHRMWYLVGIVCLYLLDICCARITTRVEGPATCGPEEFQCKITGSCLPPSFLCDGTYDCSPIDHSDEDPTFCHSSVCSPNYYRCIDSTKCIPLAQVCDGNFDCPDNDDEAHYCRNLHSCIEKNCPYGCKPTRDGPRCYCPNKFEPQGKDCVDADECLIDGTCDQQCTNTNGSYTCSCATGYLLENNTLCIPNPKLNAASLIIVTNTDLKQLDFNTLTERSIAPLNATAMDINFKNKSVCWVSNSDREIVMQCLKIDNPSISWNFSSHNFSRGGIKVEQMSLDWISGNWYFAGGKIDVCKSDLSICLTIMDGLYKTNGIAVDPTIGYLFYTNSGSRQPYLERANLDGTERKPLVLYKISHPLSLTLDLPRKEIYWLDMNLNSLEKVGYDGLRR…
LRP	Euperipatoides kanangrensis	Arrow	151941	https://www.ebi.ac.uk/ena/browser/view/PRJNA525754	MRMTLLLGIILTYCVLFVVRVSSSPYLLFANRKDIRLVDVARPKGNSTIIISHLEDAAALDFYYAEQSVFWTDISLEMIKKTFINGSQISVDVITTGLVAPDGLACDWLGKKLYWTDSETNRIEVSNLDGRNRKVLFWEGLDQPRAIALSPQDGYMYWTDWGEVPKIEKAGMDGNPATRSVLVNDNIFWPNGLTADHEEKRLYWADAKLNFICSIKFDGTDRQIVIQGGLPHPFALSLYGDTLYWTDWQTRSIHQCNKHTGANRKSLLGGSFSPMDIRAYTSDRQPEDDIPCNHNNGGCSHLCLLSPVEPYFTCTCPTGVKLLSDSKTCADGAKEILLLARRTDLRRISLDTPDYTDVVLQLDGIRHAIAIDYDPIDGYVYWTDDEVRAIRRSFLDGSG…
LRP	Euperipatoides kanangrensis	LRP4	197497	https://www.ebi.ac.uk/ena/browser/view/PRJNA525755	MYSSNMKAVAIFLLVASILKVGEVSFLCACPRNQFSCAPTGRGECMCIPFSHHCDGDDDCGDSSDEHGCERRTCTAEQFTCTDGNCIPLSWQCDKDNDCGDQSDELDCELQNCTAEEVKCLNGKCVMESWICDGEDDCGDGSDENCSRTCSSTQFKCNDGSCISSSWRCDQEIDCSDSSDELDCVYMFPATPEPISCQEGEFLCEHPRKCVGYMYHCDGDNDCGDFSDERNCTSFTGCQDGKIACDSGMCINEDWKCDGDNDCEDFSDERDCPTPVCNTDQFQCKSGVCIKNQWRCDGDPDCSDNSDEMGCNIKETCMPGQFQCENGKCIGQNHLCDGTPDCSDQSDEFPKQPCYIGSSCDKSDSQCSQVCVDTANGHRCSCHSGYDLQTDGKTCLDID…
LRP	Euperipatoides kanangrensis	LRPa	120330	https://www.ebi.ac.uk/ena/browser/view/PRJNA525756	MGLLIYHPVLQHTTDYFPHHCQTECSHLCLIAPGKNLKCACPIGTHLDQSGKKCIDHEDTNYILVSKKRELVKLYPESIGSQEFQTHFLQSVESVTGIAFDWSSQVLIFTDVAKDQILMTKLNISASPKAIVSNGLLTVDWLAVDWVSKNIYFVDSDRDVIEVTNFDGSVRVILKEKDLHQPKGIAVYPEKGMLYFVNTWADKGVIEACAMDGSNCYALLETDGSPAGIVIDYEENRLYWADYLLGLIESVGIRGNDRKIITKNAHHPFSIGVLHDQIFWTDWETPDVYFVNKTNGRNEGTIQSGDQGAIIGLAIACPHQKQATSTCSNNGGCSHMCIPTHEKVVCFCPTGQTLDLNGKTCHTSTQCEPEEFTCKNKKCIKKAWLCDGRNDCEDNSDEV…
LRP	Euperipatoides kanangrensis	LRP2	209059	https://www.ebi.ac.uk/ena/browser/view/PRJNA525756	MTSCFKHQFRCGVRVRCIPLTLRCDGYDDCGDNSDELNCNQDCKESQFKCDNGICIPLNQRCDSFTNCNDQSDERNCTHATPLPVCPPNEWPCPGDGKCIDITKLCDGAKHCSAGEDELSTCSDFRCVSLSCDYKCQKSPTGGICYCHKGFQVSAADSRTCMDFDECNSWGYCDQLCTNSFASFECSCKQNFELLPGGYCRAANSSSMRLIFSRREAIYSVDRAGTDVRMIVNASMAIGLDYHYSRNMLFWTDQGHKAVMATKLSTPTDVKEVVKLSIRSPAAVAVDWISNKLYIVDVAGRRIDLAELDGSLRAVVVSKNLTAPGDVIVDAVEGYMFFSDTARIERAFLDGDERGAIVNDNIFHATALTLDLINKRIFWIDSRLDYIQTVDYHGNKRYT…
LRP	Hofstenia miamia	LRPd	g3665	http://srivastavalab.rc.fas.harvard.edu	MKSCQLIWLNVWVVIFAKACPPCAKNMMPCGDHACTCFYSVNYCDLKPQCPNREDEKNCNSGCKYLEPPFRFICRNRHCISSDEVCNGVKDCADGSDEDSCEPHCFPEIELTCLKNKRTVCLPKSYLCDEVNDCDDAIDEADCLPAPKATTRCNSPHIPKQISDDLVCNYITDCYSNEDELVKCFDYKCQLDYHKAKMRKCADIPMCIPSQLWCDGVIHCPDGSDEKRCQNSKPISQIACQTGSCAHSCFKHGECTCMNDFVLDTAKDNRSCIPRSGEQKSTIFVVGKINIYYWELNTKSQWQSLLDDKQDTIHHIDVHYQKKTLFYTHFQKRTIYKVKYDAKTIKPEVFFKYDKERPGNIAVDWVHNMLYWVVYTAKSSKVIVSKINNASIQTELFSS…
LRP	Hofstenia miamia	LRPa	g14465	http://srivastavalab.rc.fas.harvard.edu	MDAKGIKVQSYMLWLCLILICVEVQINFNSASERFLYYRSGHKVQYVSLSKNSSKPKDFINLLTNDSPLALDIPGKRVLYISKKIIVLLNQNGSKRTIFDASEATDAVPISISCDYITQNVYWIDVLGNIRVMPYPLSRMKKPVTLYGRPKYSRDLFVESVSGLMFWKEANQLFSAPIDGSKVPKSLAQLNDDFIFRVDISRKFIITNSEIDSTIVVMDFQGNIISNPYFKQYSNQFDNGLSFAVVNFDFSSKIQSQEILIELNGTIDQSLLIWNKGLEAFSNPCSTSTCSNFCVRRLHSEGFCLCPTGYARLSNGHCKEGIENLVVVSRNSSLLYFSLDVPDYILQAVPLKHPSYMDIMSVAIHPIERRIYFSQPGGIYSTNLDGSIIFRAVRLESGA…
LRP	Hofstenia miamia	LRPe	g16673	http://srivastavalab.rc.fas.harvard.edu	MQCMLDREGNSTKFRCRNGRCIDASNKCNYRDDCGDGSDEYQCDFPPCENSNFRCRNHYCINSDFRCNREDDCNDKFASDEMGCLSVEPCEEGKVRCGDTNVCVRSTWLCDGEDDCGNNWDEHPSHCKNKTCSTLQFRCDNGLCILSDWECDRYDDCGDLSDERHCTGPVEEKCLPSQWKCDNGHCIEAIYRCDIDNDCGDLSDEKLDCDSLPCPENYFRCNVSSQTANRCVQNDNRCDGYKDCIDAEDENNCPRRACITSEFKCKNALCIRGSFKCDHDNDCGDMSDEENCEYEACSQNEFTCDNTKCVPRSFECDRINDCGDNSDESHCDHLKPGNQAVDYTCRQNQFSCVTGRGTRDQQCIDLAKTCDNTNDCVDNSDESQCGVNECDHPDIHKCM…
LRP	Hofstenia miamia	LRPc	g16671	http://srivastavalab.rc.fas.harvard.edu	MPYISVADLIVLLMGICIFILSFNPCKVVFSREYNVQCFPPEHFIQADIDYINAYCKSTEAGYPVNLVNQFHEDKSSAFLNISQIVNKDELSFAKYNFAYFAGSIVVTILPVMSFTGFSDRSFNIPLGVILRLVHVFVISSFFANRMLLICDHYDITSLNDLFFTDNLTRGLAPTDLLYVCDFAIRRLGSTQKYSVQCFASATFSHNIGSSLVFIFTAFLASVASSLASVISHVCDGHRDCTNGEDENDNCDEKCHGYNCAYRCVDTVLGPECLCDTGFEVSEVTKCKDVDECQLDPTICSHECQNTIGGYNCTCAEGYYLNLDGHSCKINSDMRPVVLAAVDRNIVEIKLQDYSVSIHTKLDHIITSLAVKWSNNDYKTYLFYNEDYSSSTVSRRIFR…
LRP	Hofstenia miamia	LRPb	g14150	http://srivastavalab.rc.fas.harvard.edu	MYWTDWGARPHIAVASMTGEDMNIIVSKDLVWPNGLALDHDKHLLYFVDGDQSIIHVVDINGENRRSIIASDSLFGLLFRITIFEDYIFWVDRQFHKLHSCQKFFCEDREVHLSNDMLYTPMDLKVFDGSLQRPGLAAIPLYGSCDQLCLRSSLSSENGQLYCKCTCGVGYRMLSNNRTCEKTSNDFIIMIEDFVGSSFFFVSLLILLALTILLCLISYYLFLRYKARSKLRFENAVYIGNKPSFNVPDDNIEHIHVPMNNIKTYSPLSTISSMQSNSSEHELGFLQIKPKRSKFDSASLGCRDAIRPLSDDKHTASAHQLSYLHTPSFHSHQSHSDEVTISDRTSINENEWVMVVLLASECSFIVYSSLNFGHLT
LRP	Hypsibius exemplaris	LRP1	OQV21780.1	GenBank
LRP	Hypsibius exemplaris	LRP2	OQV14979.1	GenBank
LRP	Hypsibius exemplaris	LRPb	OQV13019.1	GenBank
LRP	Hypsibius exemplaris	LRPc	OWA55096.1	GenBank
LRP	Hypsibius exemplaris	LRPa	OQV13657.1	GenBank
LRP	Ramazzottius varieornatus	LRP1	GAV03642.1	GenBank
LRP	Ramazzottius varieornatus	LRP2	GAU93875.1	GenBank
LRP	Ramazzottius varieornatus	LRPa	GAV08135.1	GenBank
LRP	Dimorphilus gyrociliatus	LRP5/6	CAD5125848	https://www.ebi.ac.uk/ena/browser/view/PRJEB37658	MTQSFFLFITLGFISVITPVRGRPLLFSTRHSIELLDNVQDSQPQSHNIEQPRSPTIYRLSFHFYEHDVYWASLSKNDKSTIYKRYVSTNSSSSERKKTVVLDEDLGTIEGLAVDWMANNIYWTDSEKNRIEVAKTDGTLRKVLIHRRIFDPKDIVLDLDDGYMYWINWYGRPNIEKTAMDGSTRKVLVEDDNFMPRSLAIWSRKLYWTEMNSNSIKSIGVDGNGKKSILQTAETPYALDVIGSQVLWSQVSTSKNEVYKCTLMANGTDVRCYQSHLIYETKRQITSLRIFSHLPQMPTDKSACNSKRGNCSHLCLIAPSPKSFSCTCPTGLARRSASTCASETNEMLLVAQRSRLLKISLDTTEFIDICLPLVNNKNRYFNKLAYDALSNRLFAVDGK…
LRP	Dimorphilus gyrociliatus	LRP1	CAD5111663	https://www.ebi.ac.uk/ena/browser/view/PRJEB37658	MKTILKVAFIIFTSISQSFQDLSKDLTEAKFPNCYPNYSICKGYPRCILMSQLCDSKPHCPNGTDEGPNCTDLKESPLLNSSTCLFQKSSDRDKICNLPDRLKSSTMYFNKCDYEGTCDHYCAKDGTNYRCTCHKSFKTVGRDCLVKEPKDKATGFIVGSPRSIIFLKKDFTQSTKKLSKRKSNSKIIVIYNENKICHEKIPAHRALRQLRLIIACDKIKRLDNGEIKLSYDEQIPIYGKWFFGKIFLLGYDWIGKNWIILRYARYKFAVSLLFCSKNGKVCKVTSTHRGLTLWLKWRNGNQVDSTEGCLFMLTRYGLNRVEFASNKTTTIVKWSKVESDSVKGLTLDMVKKHIYFTFANNLYRCNYDGKSLHRITYFEKKLIKPSLQFFNSTMIVFDF…
